# Supplementary material for: A prospective descriptive study on prevalence of catatonia and correlates in an acute mental health unit in Nelson Mandela Bay, South Africa
Source: PLoS One. 2022 Mar 8;17(3):e0264944. doi: 10.1371/journal.pone.0264944 (PMC8903294; doi:10.1371/journal.pone.0264944)
Supplement: S1 Data — (XLSX) [file pone.0264944.s001.xlsx]

## Sheet: Frequencies
Frequencies
Statistics								Currently with catatonia								AgeCategory								Sex								Ethnicity									Statistics
		Currently with catatonia	AgeCategory	Sex	Ethnicity					Frequency	Percent	Valid Percent	Cumulative Percent					Frequency	Percent	Valid Percent	Cumulative Percent					Frequency	Percent	Valid Percent	Cumulative Percent					Frequency	Percent	Valid Percent	Cumulative Percent						1st admission	If not, admission number	Previous Catatonic symptoms	Number of Previously Catatonic	Provisional DSM-5 diagnosis	Diagnosis given	Number of previous diagnoses
N	Valid	216	241	239	239			Valid	Unknown	62	25.7	28.7	28.7			Valid	<16 years	1	0.4	0.4	0.4			Valid	Female	85	35.3	35.6	35.6			Valid	Unknown	1	0.4	0.4	0.4				N	Valid	239	239	238	238	241	241	241
	Missing	25	0	2	2				Yes	19	7.9	8.8	37.5				16 - 35 years	159	66	66	66.4				Male	153	63.5	64	99.6				Black	225	93.4	94.1	94.6					Missing	2	2	3	3	0	0	0
Mean		1.34	2.35	0.65	1.06				No	135	56	62.5	100				36 - 65 years	77	32	32	98.3				Unknown	1	0.4	0.4	100				Coloured	12	5	5	99.6				Mean		1.64	1.77	1.29	1.55	0.98		2.46
Median		2	2	1	1				Total	216	89.6	100					> 65 years	4	1.7	1.7	100				Total	239	99.2	100					White	1	0.4	0.4	100				Median		2	2	2	0	1		2
Mode		2	2	1	1			Missing	System	25	10.4						Total	241	100	100				Missing	System	2	0.8						Total	239	99.2	100					Mode		2	2	2	0	1		4
Std. Deviation		0.895	0.519	0.487	0.298			Total		241	100													Total		241	100					Missing	System	2	0.8						Std. Deviation		0.54	1.489	0.926	1.917	0.213		1.591
Minimum		0	1	0	0																											Total		241	100						Minimum		0	0	0	0	0		0
Maximum		2	4	2	4																																				Maximum		2	4	2	4	2		4
[truncated: 318 more columns]

## Sheet: Catatonia only
Patients with catatonia frequencies
Statistics												Length								Lorazepam								Clonazepam								B12level								ECTprovided
		Length	Lorazepam	Clonazepam	B12level	ECTprovided	StillCatatonic	Ckvalue	Fevalue					Frequency	Percent	Valid Percent	Cumulative Percent					Frequency	Percent	Valid Percent	Cumulative Percent					Frequency	Percent	Valid Percent	Cumulative Percent					Frequency	Percent	Valid Percent	Cumulative Percent					Frequency	Percent	Valid Percent	Cumulative Percent
N	Valid	39	39	39	43	39	39	36	35			Valid	9	1	2.3	2.6	2.6			Valid	Not prescribed	1	2.3	2.6	2.6			Valid	Not prescribed	32	72.7	82.1	82.1			Valid	Unknown	12	27.3	27.9	27.9			Valid	No ECT	29	65.9	74.4	74.4
	Missing	5	5	5	1	5	5	8	9				17	1	2.3	2.6	5.1				Prescribed	38	86.4	97.4	100				Prescribed	7	15.9	17.9	100				82	1	2.3	2.3	30.2				ECT	10	22.7	25.6	100
Mean		84.87	0.97	0.18	153.74	0.26	0.51	289.17	12.694				28	1	2.3	2.6	7.7				Total	39	88.6	100					Total	39	88.6	100					94	1	2.3	2.3	32.6				Total	39	88.6	100
Median		83	1	0	148	0	1	140.5	12.2				29	2	4.5	5.1	12.8			Missing	System	5	11.4					Missing	System	5	11.4						109	1	2.3	2.3	34.9			Missing	System	5	11.4
Mode		99	1	0	0	0	1	117	3.1				33	1	2.3	2.6	15.4			Total		44	100					Total		44	100						129	1	2.3	2.3	37.2			Total		44	100
Std. Deviation		54.36	0.16	0.389	130.901	0.442	0.506	346.522	7.5579				37	1	2.3	2.6	17.9																				131	1	2.3	2.3	39.5
Minimum		9	0	0	0	0	0	32	1.3				38	1	2.3	2.6	20.5																				133	1	2.3	2.3	41.9
Maximum		290	1	1	545	1	1	1703	33.7				45	1	2.3	2.6	23.1																				134	1	2.3	2.3	44.2
													47	1	2.3	2.6	25.6																				144	1	2.3	2.3	46.5
													48	2	4.5	5.1	30.8																				147	1	2.3	2.3	48.8
													51	1	2.3	2.6	33.3																				148	1	2.3	2.3	51.2
													54	1	2.3	2.6	35.9																				158	1	2.3	2.3	53.5
													55	2	4.5	5.1	41																				164	1	2.3	2.3	55.8
													61	1	2.3	2.6	43.6																				174	1	2.3	2.3	58.1
													79	1	2.3	2.6	46.2																				175	1	2.3	2.3	60.5
													83	2	4.5	5.1	51.3																				176	1	2.3	2.3	62.8
													86	1	2.3	2.6	53.8																				180	1	2.3	2.3	65.1
													91	1	2.3	2.6	56.4																				183	2	4.5	4.7	69.8
													93	1	2.3	2.6	59																				186	1	2.3	2.3	72.1
													97	1	2.3	2.6	61.5																				191	1	2.3	2.3	74.4
													98	2	4.5	5.1	66.7																				221	1	2.3	2.3	76.7
													99	3	6.8	7.7	74.4																				235	1	2.3	2.3	79.1
													103	1	2.3	2.6	76.9																				263	1	2.3	2.3	81.4
													110	1	2.3	2.6	79.5																				283	1	2.3	2.3	83.7
													116	1	2.3	2.6	82.1																				303	1	2.3	2.3	86
													117	1	2.3	2.6	84.6																				307	1	2.3	2.3	88.4
													122	1	2.3	2.6	87.2																				314	1	2.3	2.3	90.7
													152	1	2.3	2.6	89.7																				320	1	2.3	2.3	93
													155	1	2.3	2.6	92.3																				354	1	2.3	2.3	95.3
													160	1	2.3	2.6	94.9																				445	1	2.3	2.3	97.7
													196	1	2.3	2.6	97.4																				545	1	2.3	2.3	100
													290	1	2.3	2.6	100																				Total	43	97.7	100
													Total	39	88.6	100																				Missing	System	1	2.3
												Missing	System	5	11.4																					Total		44	100
												Total		44	100

## Sheet: Catatonia only frequencies
Catatonia only frequencies
Statistics										Substances								Sex								Lorazepam								Clonazepam								ECTprovided
		Substances	Sex	Lorazepam	Clonazepam	ECTprovided	StillCatatonic					Frequency	Percent	Valid Percent	Cumulative Percent					Frequency	Percent	Valid Percent	Cumulative Percent					Frequency	Percent	Valid Percent	Cumulative Percent					Frequency	Percent	Valid Percent	Cumulative Percent					Frequency	Percent	Valid Percent	Cumulative Percent
N	Valid	41	44	39	39	39	39			Valid	Yes	28	63.6	68.3	68.3			Valid	Female	9	20.5	20.5	20.5			Valid	Not prescribed	1	2.3	2.6	2.6			Valid	Not prescribed	32	72.7	82.1	82.1			Valid	No ECT	29	65.9	74.4	74.4
	Missing	3	0	5	5	5	5				No	13	29.5	31.7	100				Male	35	79.5	79.5	100				Prescribed	38	86.4	97.4	100				Prescribed	7	15.9	17.9	100				ECT	10	22.7	25.6	100
Mean		1.32	0.8	0.97	0.18	0.26	0.51				Total	41	93.2	100					Total	44	100	100					Total	39	88.6	100					Total	39	88.6	100					Total	39	88.6	100
Median		1	1	1	0	0	1			Missing	System	3	6.8													Missing	System	5	11.4					Missing	System	5	11.4					Missing	System	5	11.4
Mode		1	1	1	0	0	1			Total		44	100													Total		44	100					Total		44	100					Total		44	100
Std. Deviation		0.471	0.408	0.16	0.389	0.442	0.506
Minimum		1	0	0	0	0	0
Maximum		2	1	1	1	1	1
[truncated: 27 more columns]

## Sheet: Substances frequencies
Substances Frequencies
Statistics																	Food insecurity_1								Food insecurity_2								Substances								Sub_Frequencies								Sub_alcohol
		Food insecurity_1	Food insecurity_2	Substances	Sub_Frequencies	Sub_alcohol	Sub_Cannabis	Sub_Amphet	Sub_Heroin	Sub_Metaphet	Sub_Cocaine	Sub_Opiods	Sub_Nicotine	Sub_Other					Frequency	Percent	Valid Percent	Cumulative Percent					Frequency	Percent	Valid Percent	Cumulative Percent					Frequency	Percent	Valid Percent	Cumulative Percent					Frequency	Percent	Valid Percent	Cumulative Percent
N	Valid	238	238	241	241	241	241	241	241	241	241	241	241	241			Valid	Not answered	13	5.4	5.5	5.5			Valid	Not answered	12	5	5	5			Valid	Not answered	6	2.5	2.5	2.5			Valid	Not answered	174	72.2	72.2	72.2			Valid
	Missing	3	3	0	0	0	0	0	0	0	0	0	0	0				Often true	11	4.6	4.6	10.1				Often true	9	3.7	3.8	8.8				Yes	163	67.6	67.6	70.1				1-3 times	20	8.3	8.3	80.5
Mean		2.2	2.24	1.27	0.61	1.56	1.52	1.91	1.95	1.9	1.87	1.95	1.7	1.77				Sometimes true	147	61	61.8	71.8				Sometimes true	147	61	61.8	70.6				No	72	29.9	29.9	100				4-5 times	27	11.2	11.2	91.7
Median		2	2	1	0	2	2	2	2	2	2	2	2	2				Never true	51	21.2	21.4	93.3				Never true	52	21.6	21.8	92.4				Total	241	100	100					6-7 times	7	2.9	2.9	94.6
Mode		2	2	1	0	2	2	2	2	2	2	2	2	2				Don't know	14	5.8	5.9	99.2				Don't know	16	6.6	6.7	99.2												> 7 times	13	5.4	5.4	100
Std. Deviation		0.867	0.865	0.5	1.135	0.537	0.541	0.349	0.292	0.363	0.393	0.299	0.502	0.467				Other	2	0.8	0.8	100				Other	2	0.8	0.8	100												Total	241	100	100
Minimum		0	0	0	0	0	0	0	0	0	0	0	0	0				Total	238	98.8	100					Total	238	98.8	100
Maximum		5	5	2	4	2	2	2	2	2	2	2	2	2			Missing	System	3	1.2					Missing	System	3	1.2
																	Total		241	100					Total		241	100
[truncated: 53 more columns]

## Sheet: Medical & BloodTest Frequencies
Medical Background Frequencies
Statistics																																				Medical illness								HPT_History
		Medical illness	HPT_History	DM_History	Epi_History	HIV_History	HT_History	TB_History	SLE_History	HPT_Current	DM_Current	Epi_Current	HIV_Current	HT_Current	TB_Current	SLE_Current	Other	HIV - HAART	HIV- CD4	HIV - Viral	CK(u/l)	Fe	B12	Auto/I Screen_RF	Auto/I Screen_ESR	Auto/I Screen_ANA	TSH	T4	Cortisol_AM	Cortisol_PM	Follow-up date	FU - Recurrence	FU - Re-admission					Frequency	Percent	Valid Percent	Cumulative Percent					Frequency	Percent	Valid Percent	Cumulative Percent
N	Valid	231	235	234	234	234	234	234	234	234	234	234	234	133	133	132	134	151	153	138	164	155	191	132	132	132	184	132	132	132	132	132	132			Valid	Not answered	20	8.3	8.7	8.7			Valid	Not answered	227	94.2	96.6	96.6
	Missing	10	6	7	7	7	7	7	7	7	7	7	7	108	108	109	107	90	88	103	77	86	50	109	109	109	57	109	109	109	109	109	109				Yes	85	35.3	36.8	45.5				Yes	8	3.3	3.4	100
Mean		1.46	0.03	0.02	0.02	0.03	0	0.02	0	0.04	0.02	0.02	0.12	0.01	0.02	0	0.15	0.28	0.46	0.11	0.48	0.41	1.4	0	0.01	0	1.21	0.03	0	0	0	0	0				No	126	52.3	54.5	100				Total	235	97.5	100
Median		2	0	0	0	0	0	0	0	0	0	0	0	0	0	0	0	0	0	0	0	0	2	0	0	0	2	0	0	0	0	0	0				Total	231	95.9	100				Missing	System	6	2.5
Mode		2	0	0	0	0	0	0	0	0	0	0	0	0	0	0	0	0	0	0	0	0	0	0	0	0	2	0	0	0	0	0	0			Missing	System	10	4.1					Total		241	100
Std. Deviation		0.651	0.182	0.145	0.145	0.182	0	0.145	0	0.193	0.13	0.13	0.33	0.087	0.122	0	0.358	0.508	1.051	0.43	0.795	0.851	1.235	0	0.087	0	1.016	0.245	0	0	0	0	0			Total		241	100
Minimum		0	0	0	0	0	0	0	0	0	0	0	0	0	0	0	0	0	0	0	0	0	0	0	0	0	0	0	0	0	0	0	0
Maximum		2	1	1	1	1	0	1	0	1	1	1	1	1	1	0	1	2	4	2	3	3	3	0	1	0	3	2	0	0	0	0	0

## Sheet: BFCSI
BFCSI Frequencies
Statistics																				Excitement								Immobility/stupor								Mutism								Staring
		Excitement	Immobility/stupor	Mutism	Staring	Posturing	Grimacing	Echo	Stereotypy	Mannerisms	Verbigeration	Rigidity	Negativism	Waxy Flexibility	Withdrawal	BFCSI Score	BFCSI					Frequency	Percent	Valid Percent	Cumulative Percent					Frequency	Percent	Valid Percent	Cumulative Percent					Frequency	Percent	Valid Percent	Cumulative Percent					Frequency	Percent	Valid Percent	Cumulative Percent
N	Valid	241	241	241	241	241	241	241	241	241	241	241	241	241	241	241	241			Valid	Absent	235	97.5	97.5	97.5			Valid	Absent	225	93.4	93.4	93.4			Valid	Absent	214	88.8	88.8	88.8			Valid	Absent	208	86.3	86.3	86.3
	Missing	0	0	0	0	0	0	0	0	0	0	0	0	0	0	0	0				Excessive motion	5	2.1	2.1	99.6				Sits abnormally still	15	6.2	6.2	99.6				Verbally unresponsive to majority of questions	21	8.7	8.7	97.5				Poor eye contact, gazes less than 20 seconds between shifting attention	27	11.2	11.2	97.5
Mean		0.03	0.07	0.15	0.17	0.07	0.06	0.03	0.03	0.02	0.02	0.08	0.08	0.06	0.05	1	0.18				Constant motion	1	0.4	0.4	100				Virtually no interaction with external world	1	0.4	0.4	100				Speaks less than 20 words/5 min	4	1.7	1.7	99.2				Gaze held longer than 20 seconds	4	1.7	1.7	99.2
Median		0	0	0	0	0	0	0	0	0	0	0	0	0	0	0	0				Total	241	100	100					Total	241	100	100					No speech	2	0.8	0.8	100				Fixed gaze, non-reactive	2	0.8	0.8	100
Mode		0	0	0	0	0	0	0	0	0	0	0	0	0	0	0	0																				Total	241	100	100					Total	241	100	100
Std. Deviation		0.191	0.272	0.456	0.474	0.315	0.242	0.18	0.18	0.143	0.17	0.305	0.362	0.428	0.246	2.218	0.384
Minimum		0	0	0	0	0	0	0	0	0	0	0	0	0	0	0	0
Maximum		2	2	3	3	2	1	1	1	1	2	2	3	3	2	15	1

## Sheet: BFCRS
BFCRS Frequencies
Statistics																													Excitement								Immobility/stupor								Mutism
		Excitement	Immobility/stupor	Mutism	Staring	Posturing	Grimacing	Echo	Stereotypy	Mannerisms	Verbigeration	Rigidity	Negativism	Waxy Flexibility	Withdrawal	Impulsivity	Automatic obedience	Mitgehen	Gegenhalten	Ambitendency	Grasp reflex	Perserveration	Combativeness	Autonomic abnormality	BFCRS score	BFCRS					Frequency	Percent	Valid Percent	Cumulative Percent					Frequency	Percent	Valid Percent	Cumulative Percent					Frequency	Percent	Valid Percent
N	Valid	241	241	241	241	241	241	241	241	241	241	241	241	241	241	241	241	241	241	241	241	241	241	241	241	241			Valid	Absent	235	97.5	97.5	97.5			Valid	Absent	225	93.4	93.4	93.4			Valid	Absent	214	88.8	88.8
	Missing	0	0	0	0	0	0	0	0	0	0	0	0	0	0	0	0	0	0	0	0	0	0	0	0	0				Excessive motion	5	2.1	2.1	99.6				Sits abnormally still	15	6.2	6.2	99.6				Verbally unresponsive to majority of questions	21	8.7	8.7
Mean		0.03	0.07	0.15	0.17	0.07	0.06	0.03	0.03	0.02	0.02	0.08	0.08	0.06	0.05	0	0	0.01	0.02	0.01	0	0.05	0	0.02	1.1	0.18				Constant motion	1	0.4	0.4	100				Virtually no interaction with external world	1	0.4	0.4	100				Speaks less than 20 words/5 min	4	1.7	1.7
Median		0	0	0	0	0	0	0	0	0	0	0	0	0	0	0	0	0	0	0	0	0	0	0	0	0				Total	241	100	100					Total	241	100	100					No speech	2	0.8	0.8
Mode		0	0	0	0	0	0	0	0	0	0	0	0	0	0	0	0	0	0	0	0	0	0	0	0	0																				Total	241	100	100
Std. Deviation		0.191	0.272	0.456	0.474	0.315	0.242	0.18	0.18	0.143	0.17	0.305	0.362	0.428	0.246	0.064	0.064	0.193	0.273	0.193	0	0.384	0	0.128	2.469	0.387
Minimum		0	0	0	0	0	0	0	0	0	0	0	0	0	0	0	0	0	0	0	0	0	0	0	0	0
Maximum		2	2	3	3	2	1	1	1	1	2	2	3	3	2	1	1	3	3	3	0	3	0	1	16	1
[truncated: 133 more columns]

## Sheet: DSM5
DSM 5 Frequencies
Statistics																		DSM-5 Stupor								DSM-5 Catalepsy								DSM-5 Waxy flexibility								DSM-5 Mutism
		DSM-5 Stupor	DSM-5 Catalepsy	DSM-5 Waxy flexibility	DSM-5 Mutism	DSM-5 Negativism	DSM-5 Posturing	DSM-5 Mannerism	DSM-5 Stereotypy	DSM-5 Agitation	DSM-5 Grimacing	DSM-5 Echolalia	DSM-5 Echopraxia	DSM-5 score	DSM-5					Frequency	Percent	Valid Percent	Cumulative Percent					Frequency	Percent	Valid Percent	Cumulative Percent					Frequency	Percent	Valid Percent	Cumulative Percent					Frequency	Percent	Valid Percent	Cumulative Percent
N	Valid	241	241	241	241	241	241	241	241	241	241	241	241	241	241			Valid	Absent	226	93.8	93.8	93.8			Valid	Absent	236	97.9	97.9	97.9			Valid	Absent	234	97.1	97.1	97.1			Valid	Absent	215	89.2	89.2	89.2
	Missing	0	0	0	0	0	0	0	0	0	0	0	0	0	0				Present‎	15	6.2	6.2	100				Present‎	5	2.1	2.1	100				Present‎	7	2.9	2.9	100				Present‎	26	10.8	10.8	100
Mean		0.06	0.02	0.03	0.11	0.05	0.05	0.02	0.03	0.02	0.06	0.03	0.01	0.5	0.07				Total	241	100	100					Total	241	100	100					Total	241	100	100					Total	241	100	100
Median		0	0	0	0	0	0	0	0	0	0	0	0	0	0
Mode		0	0	0	0	0	0	0	0	0	0	0	0	0	0
Std. Deviation		0.242	0.143	0.168	0.311	0.218	0.209	0.143	0.18	0.128	0.234	0.168	0.111	1.081	0.249
Minimum		0	0	0	0	0	0	0	0	0	0	0	0	0	0
Maximum		1	1	1	1	1	1	1	1	1	1	1	1	6	1
[truncated: 60 more columns]

## Sheet: Diagnosis categories
Diagnosis categories
Combinations								Diagnosis
		Frequency	Percent	Valid Percent	Cumulative Percent					Frequency	Percent	Valid Percent	Cumulative Percent
Valid	Not Catatonic	200	83	83	83			Valid	BD	86	35.7	36	36
	BFCRS only	1	0.4	0.4	83.4				SI-BD	9	3.7	3.8	39.7
	BFCSI + BFCRS	25	10.4	10.4	93.8				Schizophrenia	71	29.5	29.7	69.5
	BFCRS + BFCSI + DSM-5	15	6.2	6.2	100				SIPD	46	19.1	19.2	88.7
	Total	241	100	100					MDD	14	5.8	5.9	94.6
									NA	10	4.1	4.2	98.7
									BMD Schizophrenia	3	1.2	1.3	100
									Total	239	99.2	100
								Missing	System	2	0.8
								Total		241	100

## Sheet: Crosstabulations
BFCSI score vs Age Category								BFCRS score vs Age Category									DSM5 score vs Age Category
Crosstab								Crosstab									Crosstab
			BFCSI		Total						BFCRS		Total							DSM-5		Total
			Not catatonic	Catatonic							Not catatonic	Catatonic								Not catatonic	Catatonic
AgeCategory	<16 years	Count	1	0	1			AgeCategory	<16 years	Count	1	0	1				AgeCategory	<16 years	Count	1	0	1
		% of Total	0.004	0	0.004					% of Total	0.004	0	0.004						% of Total	0.004	0	0.004
	16 - 35 years	Count	77	99	176				16 - 35 years	Count	75	101	176					16 - 35 years	Count	138	38	176
		% of Total	0.32	0.411	0.73					% of Total	0.311	0.419	0.73						% of Total	0.573	0.158	0.73
	36 - 65 years	Count	43	16	59				36 - 65 years	Count	43	16	59					36 - 65 years	Count	54	5	59
		% of Total	0.178	0.066	0.245					% of Total	0.178	0.066	0.245						% of Total	0.224	0.021	0.245
	> 65 years	Count	2	3	5				> 65 years	Count	2	3	5					> 65 years	Count	5	0	5
		% of Total	0.008	0.012	0.021					% of Total	0.008	0.012	0.021						% of Total	0.021	0	0.021
Total		Count	123	118	241			Total		Count	121	120	241				Total		Count	198	43	241
		% of Total	0.51	0.49	1					% of Total	0.502	0.498	1						% of Total	0.822	0.178	1
Chi-Square Tests								Chi-Square Tests									Chi-Square Tests
	Value	df	Asymptotic Significance (2-sided)						Value	df	Asymptotic Significance (2-sided)							Value	df	Asymptotic Significance (2-sided)
Pearson Chi-Square	16.209a	3	0.001					Pearson Chi-Square	17.393a	3	0.001						Pearson Chi-Square	6.522a	3	0.089
Likelihood Ratio	17.069	3	0.001					Likelihood Ratio	18.267	3	0						Likelihood Ratio	8.179	3	0.042
Linear-by-Linear Association	8.36	1	0.004					Linear-by-Linear Association	9.212	1	0.002						Linear-by-Linear Association	5.683	1	0.017
N of Valid Cases	241							N of Valid Cases	241								N of Valid Cases	241
a 4 cells (50.0%) have expected count less than 5. The minimum expected count is .49.								a 4 cells (50.0%) have expected count less than 5. The minimum expected count is .50.									a 4 cells (50.0%) have expected count less than 5. The minimum expected count is .18.
Symmetric Measures								Symmetric Measures									Symmetric Measures
		Value	Approximate Significance							Value	Approximate Significance								Value	Approximate Significance
Nominal by Nominal	Phi	0.259	0.001					Nominal by Nominal	Phi	0.269	0.001						Nominal by Nominal	Phi	0.165	0.089
	Cramer's V	0.259	0.001						Cramer's V	0.269	0.001							Cramer's V	0.165	0.089
N of Valid Cases		241						N of Valid Cases		241							N of Valid Cases		241
